# Supplementary material for: Regulatory Roles of Long Non-Coding RNAs Relevant to Antioxidant Enzymes and Immune Responses of Apis cerana Larvae Following Ascosphaera apis Invasion
Source: Int J Mol Sci. 2023 Sep 16;24(18):14175. doi: 10.3390/ijms241814175 (PMC10532054; doi:10.3390/ijms241814175)
Supplement: Supplementary file 1 [file ijms-24-14175-s001.zip]

Archive with 4 entries (4 files):
- Figure S1.pdf
- Figure S2.pdf
- Figure S3.pdf
- Table S1 .pdf
